# Supplementary material for: ATRX Alteration Contributes to Tumor Growth and Immune Escape in Pleomorphic Sarcomas
Source: Cancers (Basel). 2021 Apr 29;13(9):2151. doi: 10.3390/cancers13092151 (PMC8124877; doi:10.3390/cancers13092151)
Supplement: Supplementary file 1 [file cancers-13-02151-s001.zip]

Archive with 1 entries (1 files):
- cancers-1174802-supplementary.pdf
